# Supplementary material for: Genome wide association study of clinical duration and age at onset of sporadic CJD
Source: PLoS One. 2024 Jul 26;19(7):e0304528. doi: 10.1371/journal.pone.0304528 (PMC11280162; doi:10.1371/journal.pone.0304528)
Supplement: S1 Table — (XLSX) [file pone.0304528.s015.xlsx]

## Sheet: S1 Table
rs number	Chr	Position	Pvalue
rs1799990	20	4680251	3.45104 x 10-36
rs6107515	20	4671381	7.03495 x 10-36
rs6116471	20	4669534	3.37594 x 10-35
rs6052771	20	4672816	7.15208 x 10-35
rs6052769	20	4671225	5.97274 x 10-34
rs1894284	20	4667950	1.28737 x 10-31
rs6116475	20	4677369	1.28387 x 10-30
rs2093391	20	4672275	1.28498 x 10-30
rs2093390	20	4672307	1.72162 x 10-30
rs6052772	20	4675980	8.80344 x 10-30
rs6037932	20	4675155	1.06089 x 10-29
rs35519959	20	4667829	4.81755 x 10-29
rs4815729	20	4670510	4.94994 x 10-29
rs13045348	20	4675589	5.96794 x 10-29
rs1931969	20	4668328	1.56568 x 10-26
rs6084836	20	4684286	1.18569 x 10-24
rs6116477	20	4684661	4.86846 x 10-21
rs6052745	20	4641279	2.43017 x 10-18
rs1889537	20	4650603	2.77599 x 10-18
rs6052751	20	4645073	3.95873 x 10-18
rs6037926	20	4644763	6.19031 x 10-18
rs6052746	20	4642218	6.83869 x 10-18
rs1041673	20	4656929	1.89573 x 10-14
rs6052749	20	4644368	1.92451 x 10-14
rs6052748	20	4643293	3.95834 x 10-14
rs34112651	20	4642536	4.34297 x 10-14
rs56387665	20	4642589	5.56071 x 10-14
rs6052747	20	4642411	5.63064 x 10-14
rs6052743	20	4640409	1.39375 x 10-12
rs2756267	20	4688713	2.61233 x 10-12
rs6037927	20	4644825	4.89861 x 10-12
rs2859720	20	4654585	3.0974 x 10-11
rs12479747	20	4633747	7.92201 x 10-11
rs2326507	20	4625438	1.64763 x 10-10
rs34234378	20	4625741	1.64763 x 10-10
rs6052739	20	4638748	1.73384 x 10-10
rs6107505	20	4626207	1.79824 x 10-10
rs6116460	20	4633087	2.11746 x 10-10
rs6116461	20	4633090	2.11746 x 10-10
rs6107508	20	4633122	2.1666 x 10-10
rs6037924	20	4644498	1.05749 x 10-9
rs6037925	20	4644583	2.38573 x 10-9
rs6084823	20	4643451	2.82165 x 10-9
rs2025115	20	4648538	3.91398 x 10-9
rs2326509	20	4630299	1.62605 x 10-8
rs8124214	20	4680217	1.83412 x 10-8
rs6052729	20	4629586	1.89278 x 10-8
rs7274758	20	4681310	2.48163 x 10-8
rs7264175	20	4682991	3.01526 x 10-8
rs78236631	20	4679836	3.08286 x 10-8
rs76661860	20	4674101	3.86461 x 10-8
rs6107506	20	4626261	4.42346 x 10-8
rs927361	20	4626382	4.76588 x 10-8
