# Supplementary material for: Genome wide association study of clinical duration and age at onset of sporadic CJD
Source: PLoS One. 2024 Jul 26;19(7):e0304528. doi: 10.1371/journal.pone.0304528 (PMC11280162; doi:10.1371/journal.pone.0304528)
Supplement: S2 Table — (XLSX) [file pone.0304528.s016.xlsx]

## Sheet: S2 Table
rs Number	Chr	Position	Pvalue
rs5994173	22	17615887	8.75 x 10-8
rs115391371	20	4665964	1.98 x 10-7
rs80244651	20	4664172	2.316 x 10-7
rs75916861	20	4664905	2.34 x 10-7
rs6037921	20	4637751	4.80 x 10-7
rs4819962	22	17596178	7.83 x 10-7
rs927359	20	4626537	1.00 x 10-6
rs2009160	20	4626518	1.02 x 10-6
rs77100741	20	4657459	1.06 x 10-6
rs1931970	20	4622649	1.07 x 10-6
rs4607002	20	4625537	1.08 x 10-6
rs6084817	20	4625558	1.08 x 10-6
rs1034862	22	17631691	1.09 x 10-6
rs79214721	20	4655999	1.12 x 10-6
rs77299769	20	4656845	1.12 x 10-6
rs2326506	20	4625296	1.17 x 10-6
rs116191575	20	4659374	1.21 x 10-6
rs115148957	20	4659375	1.21 x 10-6
rs6052715	20	4624725	1.25 x 10-6
rs6037913	20	4624176	1.27 x 10-6
rs6052717	20	4625001	1.27 x 10-6
rs2326504	20	4625108	1.27 x 10-6
rs2326505	20	4625139	1.27 x 10-6
rs927358	20	4626704	1.33 x 10-6
rs114970370	20	4659887	1.40 x 10-6
rs11727991	4	75265141	1.55 x 10-6
rs12624635	20	4636274	1.68 x 10-6
rs4819560	22	17632680	1.72 x 10-6
rs2366847	3	59705954	1.76 x 10-6
rs61825724	1	204035418	2.10 x 10-6
rs1823230	3	59711526	2.20 x 10-6
rs28465052	4	75270190	2.22 x 10-6
rs11087649	20	4636693	2.33 x 10-6
rs73092458	3	59704710	2.47 x 10-6
rs80243481	15	54244286	2.61 x 10-6
rs6116466	20	4637168	2.63 x 10-6
rs28551637	4	75280372	2.82 x 10-6
rs28873375	4	75267360	3.30 x 10-6
rs1494882	4	75268407	3.37 x 10-6
rs2047193	4	75268730	3.37 x 10-6
rs9994668	4	75263409	3.56 x 10-6
rs1447803	3	59708541	3.58 x 10-6
rs4819972	22	17635858	4.21 x 10-6
rs1005326	22	17634971	4.87 x 10-6
rs12061308	1	37717641	6.29 x 10-6
rs13282211	8	8760138	6.33 x 10-6
rs6107507	20	4633115	6.41 x 10-6
rs117151717	22	44213609	8.21 x 10-6
rs151328756	12	26430376	8.62 x 10-6
rs11264006	1	37725897	9.59 x 10-6
rs1654	22	17596388	9.77 x 10-6
