# Supplementary material for: Genome wide association study of clinical duration and age at onset of sporadic CJD
Source: PLoS One. 2024 Jul 26;19(7):e0304528. doi: 10.1371/journal.pone.0304528 (PMC11280162; doi:10.1371/journal.pone.0304528)
Supplement: S3 Table — (XLSX) [file pone.0304528.s017.xlsx]

## Sheet: S3 Table
GENE	NCBI GENE ID	CHR	START (hg19)	STOP (hg19)	NSNPS	N	ZSTAT	Pvalue	Bonf. Corr. Pvalue
HS6ST3	266722	13	96718093	97516816	1648	3773	4.62	1.93 x 10-6	0.03
FSIP1	161835	15	39861422	40100039	613	3773	4.34	7.13 x 10-6	0.13
TMCO5A	145942	15	38201801	38268623	96	3773	4.18	1.46 x 10-5	0.26
TRD	6964	14	22866537	22960569	228	3773	4.00	3.19 x 10-5	0.58
THBS1	7057	15	39848280	39914668	97	3773	3.88	5.13 x 10-5	0.92
HAO2	51179	1	119886399	119961753	147	3773	3.66	1.25 x 10-4	1
NEDD4	4734	15	56094120	56310835	738	3773	3.61	1.52 x 10-4	1
KCNN1	3780	19	18037111	18135133	135	3773	3.46	2.73 x 10-4	1
ARRDC2	27106	19	18086944	18149911	123	3773	3.45	2.78 x 10-4	1
HSD3B2	3284	1	119932554	119990662	153	3773	3.42	3.16 x 10-4	1
