# Supplementary material for: Genome wide association study of clinical duration and age at onset of sporadic CJD
Source: PLoS One. 2024 Jul 26;19(7):e0304528. doi: 10.1371/journal.pone.0304528 (PMC11280162; doi:10.1371/journal.pone.0304528)
Supplement: S4 Table — (XLSX) [file pone.0304528.s018.xlsx]

## Sheet: S4 Table
GENE	CHR	START (hg19))	STOP (hg19)	NSNPS	N	ZSTAT	Pvalue	Bonf. Corr. Pvalue
HS6ST3	13	96743093	97485671	1517	3773	4.60	2.14 x 10-6	0.04
FSIP1	15	39892232	40075031	541	3773	4.32	7.75 x 10-6	0.14
AC106876.2	2	233877324	233880595	1	3773	3.83	6.33 x 10-5	1
TMCO5A	15	38214140	38259925	70	3773	3.82	6.57 x 10-5	1
IDH3B	20	2639041	2644865	11	3773	3.61	1.52 x 10-4	1
NEDD4	15	56119120	56285944	559	3773	3.57	1.76 x 10-4	1
HAO2	1	119911402	119936753	43	3773	3.56	1.84 x 10-4	1
TTC5	14	20724717	20774153	123	3773	3.55	1.95 x 10-4	1
ZNF304	19	57862675	57871266	24	3773	3.49	2.41 x 10-4	1
SMCHD1	18	2655737	2805015	447	3773	3.47	2.63 x 10-4	1
