# Supplementary material for: Genome wide association study of clinical duration and age at onset of sporadic CJD
Source: PLoS One. 2024 Jul 26;19(7):e0304528. doi: 10.1371/journal.pone.0304528 (PMC11280162; doi:10.1371/journal.pone.0304528)
Supplement: S5 Table — (XLSX) [file pone.0304528.s019.xlsx]

## Sheet: S5 Table
Category	Pathway	NGENES	BETA	Pvalue	Bonf. Corr. Pvalue
Gene ontology	intracellular oxygen homeostasis	4	1.95	1.89 x 10-6	0.03
Gene ontology	UDP phosphatase activity	4	1.54	4.31 x 10-5	0.77
Gene ontology	CIA complex	4	1.49	1.70 x 10-4	1
Gene ontology	activin receptor activity, type I	4	1.4	3.10 x 10-4	1
Gene ontology	transforming growth factor beta1 production	7	1.14	3.32 x 10-4	1
Gene ontology	regulation of transforming growth factor beta1 production	7	1.14	3.32 x 10-5	1
Gene ontology	activin receptor complex	3	1.78	3.32 x 10-6	1
Gene ontology	cellular chemical homeostasis	7	0.83	3.32 x 10-7	1
Gene ontology	Binding to a beta-2 adrenergic receptor.	4	1.62	3.32 x 10-8	1
Gene ontology	Zonula adherens	8	0.85	3.32 x 10-9	1
