# Supplementary material for: Genome wide association study of clinical duration and age at onset of sporadic CJD
Source: PLoS One. 2024 Jul 26;19(7):e0304528. doi: 10.1371/journal.pone.0304528 (PMC11280162; doi:10.1371/journal.pone.0304528)
Supplement: S6 Table — (XLSX) [file pone.0304528.s020.xlsx]

## Sheet: S6 Table
Trait 1	Case-control
Trait 2	Case-only
Genetic correlation (rg)	0.15
Standard error of rg	0.55
95% CI interval	1.21/-0.92
Zscore for rg	0.27
Pvalue for rg	0.79
Heritability for trait1 (h1)	0.18
Heritability for trait2 (h2)	0.90
