# Supplementary material for: Genome wide association study of clinical duration and age at onset of sporadic CJD
Source: PLoS One. 2024 Jul 26;19(7):e0304528. doi: 10.1371/journal.pone.0304528 (PMC11280162; doi:10.1371/journal.pone.0304528)
Supplement: S7 Table — Green rectangles indicate genes involved in neurological diseases (PrD = Prion Disease, PD = Parkinson’s Disease, AD = Alzheimer’s Disease, ALS = Amyotrophic Lateral Sclerosis; HD = Huntington’s Disease, FTD = Frontotemporal Dementia) (NSNPS = number of SNPs annotated to a gene; N = number of samples; ZSTAT = Z-score for the gene, based on its p-value). (XLSX) [file pone.0304528.s021.xlsx]

## Sheet: S7 Table
GENE	NCBI GENE ID	CHR	START (hg19)	STOP (hg19)	NSNPS	N	ZSTAT	Pvalue	Bonf. Corr. Pvalue	PrD	PD	AD	ALS	HD	FTD	Class
UGGT2	55757	13	96453834	96705736	389	3773	4.02	2.87 x 10-5	2.64 x 10-3							Sphingolipid Metabolism
CD2AP	23607	6	47445482	47594999	327	3773	1.74	4.14 x 10-2	1							Intracellular trafficking
SORT1	6272	1	109852187	109940563	96	3773	1.72	4.30 x 10-2	1							Intracellular trafficking
CERS5	91012	12	50523581	50561154	48	3773	1.43	7,60 x 10-2	1							Sphingolipid Metabolism
VPS29	51699	12	110929330	110939916	17	3773	1.31	9.58 x 10-2	1							Intracellular trafficking
CTSB	1508	8	11700033	11725646	107	3773	1.22	1.12 x 10-1	1							Intracellular trafficking
EPHA4	2043	2	222282747	222437010	383	3773	1.17	1.22 x 10-1	1							Intracellular trafficking
CERS2	29956	1	150937649	150947479	21	3773	1.04	1.50 x 10-1	1							Sphingolipid Metabolism
C9orf72	203228	9	27546543	27573864	91	3773	1.00	1.58 x 10-1	1							Intracellular trafficking
RAB10	10890	2	26256729	26360323	145	3773	0.95	1.72 x 10-1	1							Intracellular trafficking
