# Supplementary material for: Genome wide association study of clinical duration and age at onset of sporadic CJD
Source: PLoS One. 2024 Jul 26;19(7):e0304528. doi: 10.1371/journal.pone.0304528 (PMC11280162; doi:10.1371/journal.pone.0304528)
Supplement: S8 Table — Green rectangles indicate genes involved in neurological diseases (PrD = Prion Disease, PD = Parkinson’s Disease, AD = Alzheimer’s Disease, ALS = Amyotrophic Lateral Sclerosis; HD = Huntington’s Disease, FTD = Frontotemporal Dementia). (NSNPS = number of SNPs annotated to a gene; N = number of samples; ZSTAT = Z-score for the gene, based on its p-value). (XLSX) [file pone.0304528.s022.xlsx]

## Sheet: S8 Table
GENE	NCBI GENE ID	CHR	START (hg19)	STOP (hg19)	NSNPS	N	ZSTAT	Pvalue	Bonf. Corr. Pvalue	PrD	PD	AD	ALS	HD	FTD	Class
UGGT2	55757	13	96453834	96705736	389	3773	2.39	8.50 x 10-3	0.78							Sphingolipid Metabolism
SGPL1	8879	10	72575704	72640946	180	3773	2.13	1.66 x 10-2	1							Sphingolipid Metabolism
UGT8	7368	4	115519611	115598202	111	3773	2.06	1.96 x 10-2	1							Sphingolipid Metabolism
SOAT1	6646	1	179262849	179327815	239	3773	1.85	3.19 x 10-2	1							Cholesterol Homeostasis
C9orf72	203228	9	27546543	27573864	91	3773	1.81	3.50 x 10-2	1							Intracellular trafficking
NAGLU	4669	17	40687951	40696467	5	3773	1.76	3.90 x 10-2	1							GAG Metabolism
CERS2	29956	1	150937649	150947479	21	3773	1.42	7.81 x 10-2	1							Sphingolipid Metabolism
UGCG	7357	9	114659206	114697649	141	3773	1.19	1.16 x 10-1	1							Sphingolipid Metabolism
PTDSS1	9791	8	97274167	97346774	90	3773	1.17	1.22 x 10-1	1							Sphingolipid Metabolism
VPS26A	9559	10	70883908	70932617	98	3773	1.14	1.28 x 10-1	1							Intracellular trafficking
