# Supplementary material for: Genome wide association study of clinical duration and age at onset of sporadic CJD
Source: PLoS One. 2024 Jul 26;19(7):e0304528. doi: 10.1371/journal.pone.0304528 (PMC11280162; doi:10.1371/journal.pone.0304528)
Supplement: S9 Table — (XLSX) [file pone.0304528.s023.xlsx]

## Sheet: S9 Table
Category	Pathway	NGENES	BETA	Pvalue	Bonf. corr. Pvalue
Curated gene sets	reactome_activation_of_c3_and_c5	6	1.40	1.87 x 10-5	0.29
Curated gene sets	pasqualucci_lymphoma_by_gc_stage_up	263	0.20	3.94 x 10-5	0.61
Gene ontology	go_rna_adenylyltransferase_activity	4	1.28	1.01 x 10-4	1
Gene ontology	go_nuclear_outer_membrane_endoplasmic_reticulum_membrane_network	995	0.10	1.12 x 10-4	1
Gene ontology	go_endoplasmic_reticulum_part	1231	0.09	1.97 x 10-4	1
Gene ontology	go_regulation_of_phosphate_transport	8	1.05	2.95 x 10-4	1
Gene ontology	go_renal_absorption	14	0.75	3.08 x 10-4	1
Curated gene sets	reactome_complement_cascade	48	0.46	3.08 x 10-4	1
Curated gene sets	reactome_initial_triggering_of_complement	18	0.79	3.68 x 10-4	1
Curated gene sets	biocarta_comp_pathway	17	0.79	3.94 x 10-4	1
